# Supplementary material for: Physico-Chemical Characteristics and Lipid Oxidative Stability of Zebra (Equus Burchelli) Droëwors Made Using Different Levels of Sheep Fat
Source: Foods. 2021 Oct 18;10(10):2497. doi: 10.3390/foods10102497 (PMC8536107; doi:10.3390/foods10102497)
Supplement: Supplementary file 1 [file foods-10-02497-s001.zip]

Archive with 1 entries (1 files):
- foods-1396647-supplementary.pdf
